# Supplementary material for: Decreased Subcortical and Increased Cortical Degree Centrality in a Nonclinical College Student Sample with Subclinical Depressive Symptoms: A Resting-State fMRI Study
Source: Front Hum Neurosci. 2016 Dec 5;10:617. doi: 10.3389/fnhum.2016.00617 (PMC5136555; doi:10.3389/fnhum.2016.00617)
Supplement: Figure S1 — The mean degree centrality (DC) maps of two groups: healthy control (A) and subclinical depression (B). [file DataSheet_1.zip]

Archive with 7 entries (6 files):
- Suppl Mat 10.3389fnhum.2016.00617/
- Suppl Mat 10.3389fnhum.2016.00617/Figure S1A.tif
- Suppl Mat 10.3389fnhum.2016.00617/Figure S1B.tif
- Suppl Mat 10.3389fnhum.2016.00617/Figure S2A.tif
- Suppl Mat 10.3389fnhum.2016.00617/Figure S2B.tif
- Suppl Mat 10.3389fnhum.2016.00617/Figure S2C.tif
- Suppl Mat 10.3389fnhum.2016.00617/Figure S3.tif
